# Supplementary material for: Stomatal behaviour and water relations in ferns and lycophytes across habits and habitats
Source: AoB Plants. 2024 Jul 20;16(4):plae041. doi: 10.1093/aobpla/plae041 (PMC11306579; doi:10.1093/aobpla/plae041)
Supplement: plae041_suppl_Supplementary_Data [file plae041_suppl_supplementary_data.xlsx]

## Sheet: Anatomy
Species	Habitat	Type	Habit2	Clade	Greenhouse	ID	Stomatal density (mm-2)	Vein density (mm mm-2)	Pore length (µm)	Guard cell length (µm)	Guard cell width (µm)	Stomatal size (µm2)	gwmax (mol m-2 s-1)	Leaf Thickness (mm)	Subset: Light opening stomatal slope	Subset: Light closing stomatal slope	Subset: VPD opening stomatal slope	Subset: VPD closing stomatal slope	Subset: psi TLP	Subset: SWC	Subset: RWC at TLP	Subset: Absolute Capacitance	Subset: Water turnover time (min)
Selaginella braunii	Xeric	Terrestrial lycophyte	Terrestrial	Lycophyte	NYBG	26	269.585	1.46149	10.854	24.3167	19.1197	466.006	1.34566	0.368667
Cyrtomium falcatum	Mesic	Terrestrial fern	Terrestrial	Fern	NYBG	27	92.7419	1.62273	16.7602	36.8471	24.418	898.947	0.78675	0.916333
Selaginella serpens	Mesic	Terrestrial lycophyte	Terrestrial	Lycophyte	NYBG	28	185.484	2.22143	9.12684	19.6425	12.3756	244.187	0.886415	0.544667
Aglaomorpha splendens	Mesic	Epiphytic fern	Epiphytic	Fern	NYBG	29	149.194	1.6838	18.5201	38.5871	28.2487	1090.7	1.36765	0.575
Selaginella kraussiana	Mesic	Terrestrial lycophyte	Terrestrial	Lycophyte	NYBG	30	290.323	1.75301	9.70089	20.6807	10.3788	214.28	1.63445	0.292667
Psilotum nudum	Mesic	Epiphytic fern	Epiphytic	Fern	NYBG	31	43.5484	1.13422	19.9586	68.7051	25.2208	1732.65	0.469925	1.06233
Asplenium nidus	Mesic	Epiphytic fern	Epiphytic	Fern	NYBG	32	37.9111	1.12804	20.9684	45.2209	32.6464	1487.49	0.389491	0.380667
Asplenium surrogatum	Mesic	Epiphytic fern	Epiphytic	Fern	NYBG	33		0.651322	39.0592	67.1315	44.5453	2987.89		0.560667
Lygodium circinatum	Mesic	Terrestrial fern	Terrestrial	Fern	NYBG	34	69.2807	1.36317	20.5242	40.3626	30.0126	1209.93	0.718438	0.276333
Pellaea falcata	Mesic	Terrestrial fern	Terrestrial	Fern	NYBG	35	28.9065	1.65811	24.6907	55.7408	35.2823	1962.26	0.364619	0.483333
Actiniopteris semiflabellata	Xeric	Terrestrial fern	Terrestrial	Fern	NYBG	36	84.6774	2.91038	28.0626	48.436	14.254	685.72	1.75183	0.332
Phlegmariurus nummularifolius	Mesic	Epiphytic lycophyte	Epiphytic	Lycophyte	NYBG	37	17.0897	0.377998	19.6562	63.1301	43.9709	2777.95	0.135194	0.397
Huperzia phlegmaria	Mesic	Epiphytic lycophyte	Epiphytic	Lycophyte	NYBG	38	49.0786	0.374514	15.9489	49.0562	51.1371	2508.72	0.251105	0.486
Psilotum complanatum	Mesic	Epiphytic fern	Epiphytic	Fern	NYBG	39	24.7719	0.5182	37.3997	79.7391	32.0373	2577.37	0.584897	1.22967
Bolbitis heteroclita	Mesic	Terrestrial fern	Terrestrial	Fern	NYBG	40	76.3259	1.35361	19.9676	44.6859	25.7595	1154.25	0.816388	0.722
Microsorum musifolium	Mesic	Epiphytic fern	Epiphytic	Fern	NYBG	41	39.2725	1.20812	17.8171	44.5943	23.8759	1067.22	0.368386	0.654667
Tectaria gemmifera	Mesic	Terrestrial fern	Terrestrial	Fern	NYBG	42	37.3947	1.06589	15.2538	34.6147	20.7164	719.718	0.298453	0.276333
Aglaomorpha speciosa	Mesic	Epiphytic fern	Epiphytic	Fern	NYBG	43	64.1509	1.32551	25.4364	47.0871	33.3405	1576.25	0.86782	0.400333
Nephrolepis brownii	Mesic	Terrestrial fern	Terrestrial	Fern	NYBG	44	69.0402	1.95599	17.7859	39.0141	17.7213	712.055	0.733027	0.206333
Zealandia pustulata	Mesic	Epiphytic fern	Epiphytic	Fern	NYBG	45	37.9387	1.53902	24.5058	49.1834	30.1705	1492.24	0.508494	0.234333
Zealandia pustulata	Mesic	Epiphytic fern	Epiphytic	Fern	NYBG	46	50.2738	1.9146	23.2459	48.6496	27.3221	1328.56	0.65217	0.290333
Campyloneurum xalapense	Mesic	Epiphytic fern	Epiphytic	Fern	NYBG	47	54.2169	0.963512	22.4074	43.8012	18.2522	800.905	0.780492	0.457
Davallia heterophylla	Mesic	Epiphytic fern	Epiphytic	Fern	NYBG	48	51.4056	1.16079	25.6869	46.4335	22.7897	1058.77	0.823256	0.258667
Pyrrosia heteractis	Mesic	Epiphytic fern	Epiphytic	Fern	NYBG	49	47.7689		17.9687	37.3676	23.0076	865.232	0.461344	0.621667
Sphaeropteris cooperi	Mesic	Tree fern	Terrestrial	Fern	NYBG	50	381.766	3.43572	11.3241	30.0776	14.5604	443.51	2.31926	0.449667
Adiantum formosum	Mesic	Terrestrial fern	Terrestrial	Fern	NYBG	51	117.537	2.67338	11.9268	24.0083	17.8943	432.374	0.699513	0.117
Cibotium glaucum	Mesic	Tree fern	Terrestrial	Fern	NYBG	52	669.646	2.92755	13.6912	32.5886	19.1342	625.46	4.73336	0.314
Adiantum pulverulentum	Mesic	Terrestrial fern	Terrestrial	Fern	NYBG	53								0.156667
Astrolepis sinuata	Xeric	Terrestrial fern	Terrestrial	Fern	NYBG	54								0.505333
Myriopteris cucullans	Xeric	Terrestrial fern	Terrestrial	Fern	NYBG	55	128.044	3.11201	20.7705	40.1141	23.098	934.266	1.51916	0.197
Adiantum capillus-veneris	Mesic	Terrestrial fern	Terrestrial	Fern	YSE	AC	42.4802	2.43322	20.1161	32.239	28.0377	906.251	0.441735	0.102333	0.00473933	-0.00688377	0.00194111	-0.00529029	-1.1	2.82559	95.241	0.267365	87.344
Astrolepis sinuata	Xeric	Terrestrial fern	Terrestrial	Fern	YSE	AS	21.3643	1.99526	21.0463	41.4909	23.206	965.384	0.257747	0.530222	0.0321263	-0.0141129	0.0311952	-0.0256402	-1.1375	2.42679	86.7357	1.93587	45.292
Cheilanthes distans	Xeric	Terrestrial fern	Terrestrial	Fern	YSE	CD	69.216	1.63829	20.4879	38.6862	19.4253	746.565	0.862749	0.249667	0.0377623	-0.00722924	0.0184328	-0.00735898	-1.1375	2.8539	90.9937	1.18795
Coniogramme japonica	Mesic	Terrestrial fern	Terrestrial	Fern	YSE	CJ	39.7432	1.01741	34.1063	69.5327	38.311	2697.59	0.771053	0.461028	0.0180267	-0.00794551	0.013239	-0.00900293	-0.7	5.97892	97.1122	0.517019	104.495
Myriopteris lanosa	Xeric	Terrestrial fern	Terrestrial	Fern	YSE	CL	36.0862	2.8525	16.6836	32.3201	25.4699	826.13	0.297868	0.2025
Osmunda japonica	Mesic	Terrestrial fern	Terrestrial	Fern	YSE	OJ	26.8772	1.43527	32.9131	50.7058	30.4307	1542.86	0.543267
Polystichum acrostichoides	Mesic	Terrestrial fern	Terrestrial	Fern	YSE	PA	50.7886	1.91259	22.3327	44.9422	33.8212	1540.18	0.563402	0.430778	0.0133056	-0.00720835	0.011273	-0.00367431	-0.6125	3.84841	92.3243	3.14275	162.027
Pleopeltis lepidopteris	Mesic	Terrestrial fern	Terrestrial	Fern	YSE	PL	55.8704	1.21257	11.9979	31.4305	20.9234	658.393	0.309911	0.528
Cheilanthes viridis	Xeric	Terrestrial fern	Terrestrial	Fern	YSE	PV	41.247	2.0502	27.4677	46.8892	23.4839	1117.9	0.715751	0.584
Selaginella moellendorffii	Mesic	Terrestrial lycophyte	Terrestrial	Lycophyte	YSE	SM	290.323		8.72626	21.7873	12.297	268.242	1.30284	0.397333
Selaginella uncinata	Mesic	Terrestrial lycophyte	Terrestrial	Lycophyte	YSE	SU	46.4378		13.6725	24.6832	16.5096	408.634	0.350215	0.086
